# Supplementary material for: Both male and female obese ZSF1 rats develop cardiac dysfunction in obesity-induced heart failure with preserved ejection fraction
Source: PLoS One. 2020 May 6;15(5):e0232399. doi: 10.1371/journal.pone.0232399 (PMC7202634; doi:10.1371/journal.pone.0232399)
Supplement: S1 Dataset — (XLSX) [file pone.0232399.s001.xlsx]

## Sheet: Characteristics
	Body weight (g)								SBP (mmHg)								Triglycerides (mmol/L)						Cholesterol (mmol/L)						Glucose (mmol/L)
Week	12	14	16	18	20	22	24	26	12	14	16	18	20	22	24	26	12	18	20	22	24	26	12	18	20	22	24	26	12	18	20	22	24	26
Male lean	271.3	309	324.4	368.1	389.3	418.6	440	455	135.6	150	144	169.3	155.6	146.2	153.1	150.8	1	1.26	-	1.5	1.64	1.6	1.29	1.74		1.9	1.79	2.05	12.55	9.38	15.1	11.32	10.02	10.33
	279.7	299.1	328.3	359.1	374.1	409.4	440.6	460.6	166.5	154	166.2	161.4	148	150.6	152.2	156.6	1	0.97	1.31	1.1	1.28	1.7	1.16	1.66	1.53	1.9	1.88	2.36	14.55	10.5	14.78	7.47	10.07	11.52
	266	304.9	342.2	356.3	387.4	403.2	408.9	422	138.714	148.5	148.429	154.4	159.167	162.154	151.231	156	1.04	1.07	1.16	1.72	1.12	1.33	1.71	1.85	1.99	1.84	2.03	1.88	9.45	10.02	10.02	11.51	9.59	12.79
	307	335.3	370.7	387.5	404.7	442.9	452.7	461	134	137.714	146.833	143.25	147.714	145.143	158.167	164.5	1.14	1.14	1.27	1.39	1.42	1.22	1.8	2.06	2.07	1.93	1.97	1.76	8.95	9.27	10.43	9.17	10.15	8.62
	277	299	322	339	364	383	393	403	152	154.5	156	152	141.75	153.75	159.5	149.4	0.982	0.93	0.99	1.28	0.93	0.84	1.38	1.66	1.78	1.85	1.84	1.93	11.88	12.47	9.38	13.23	9.33	9.99
	308	328	353	365	397	407	419	434	171.667	160.833	152	161.333	165.75	177.8	174	161	1.61	1.15	1.06	1.05	1.05	1.21	1.78	2.31	2.44	2.39	2.34	2.47	9.26	13.83	11.45	15.08	10.31	10.23
	332	362	377	400	423	435	449	452	147	155.571	155.667	146.857	151.875	152.333	150.75	140.4	1.52	1.76	1.45	1.76	1.492	1.91	1.79	2.06	2.01	1.92	2.399	2.263	11.75	9.112	8.69	11.47	10.94	8.4
	347	373	393	414	421	433	449	455	155	162.667	165.5	148.167	159.667	146.556	144.8	160.5	1.5	2.19	2.03	1.49	1.492	1.47	1.68	2.23	2	1.96	2.297	2.263	10.98	9.35	10.09	12.55	12.33	8.9
Male obese	402.4	467.7	513.7	558.8	597.4	638.9	678.6	686	137.9	128.3	157.3	163	155.5	186	152.2	158.5	5.95	15.43	24.95	17.7	13.97	20.1	2.25	7	8.19	11.8	7.02	8.7	11.06	16.44	13.53	11.35	19.45	20.04
	385.4	433.8	489.5	532.4	563.4	588.6	609.7	629.1	145.6	157	146.3	162.3	157.8	150.7	155.4	150.3	5.15	25.59	35.2	26.7	29.13	38.8	2.26	6.8	11.07	15.3	7.26	8.3	12.55	14.38	17.57	13.6	16.83	21.71
	370	441	492.2	510.9	535.3	558.4	570.9	591	151.111	137.5	143.8	147.167	151.167	141.923	150.4	151.6	14.13	20.67	21	21.88	26.09	27.895	6.73	5.6	6.165	8.9	14.45	10.28	15.64	22.7	23.2	19.74	29.23	35.28
	395	465.3	502.5	529.5	553.9	580.2	597	614	135	143.25	138.167	148	137.125	154.083	153.091	151.333	6.69	11.3	15.8	14.64	16.35	21.33	3.82	3.8	4.37	6.4	8.16	6.74	14.29	23	21.17	19.18	27.28	28.03
	372	437	480	513	538	564	560	569	139	149.556	139	152.167	151.857	126	144	190	4.01	20.76	17.3	16.12	19.36	22.75	2.62	5.34	3.72	7.159	11.76	8.72	14.66	26.78	21.89	21.82	26.95	19.58
	442	498	539	553	576	606	606	614	152	137.714	157.2	145.143	153.8	147.8	143	154.2	8.228	20.29	16.69	17.08	17.29	23.82	2.31	5.28	3.77	5.46	8.4	7	23.53	27.1	25.79	22.41	24.2	23.01
	371	438	471	499	512	542	558	562	137.4	136.667	153.2	149.75	139.333	152.222	137	152.333	16.35	6.08	5.5	5.25	5.36	9.84	3.4	4.24	3.37	4.35	4.485	4.83	23.84	20.9	22.68	21.46	18.98	17.9
	394	415	453	474	501	524	542	545	138.167	133.5	139.444	123.5	143.286	130.2	153.6	145.4	14.03	14.89	9.71	8.99	17.32	17.72	3.6	4.46	6.31	5.29	10.46	7.56	24.42	23.82	22.56	24.72	22.74	21.8
	392	435	495	515	540	582	591	605	130.6	139.875	132.167	144.444	140.333	138	143.167	151.6	9.14	19.35	18.41	15.23	22.2	25.47	2.79	4.51	8.41	6.72	12.11	9.44	19.97	21.63	21.4	19.93	20.36	18.7
Female lean	193.5	213.8	221.6	232.5	239.8	242.2	254.4	259.6	139.2	135.7	135.1	140.9	145.3	133.5	150.3	146.6	0.75	1.24	1.07	2.1	2.91	1.36	1.24	1.76	1.61	2	1.63	2.22	9.79	10.26	9.66	10.02	8.06	9.08
	184.7	206.5	226.4	229.8	240.9	240.7	253.9	257.2	149.3	156	157.7	132.8	147.8	130.7	148.6	156	1.37	1.38	0.87	2.1	2.75	1.61	1.37	1.71	1.49	1.8	1.62	2.33	9.5	12.9	11.79	8.31	8.18	9.71
	200	215.8	229.7	240	256	250.1	259.3	271	135	143.333	140.75	139.625	143.444	138.546	141.75	148.8	2.26	2.33	2	1.63	2.76	3.6	1.73	2.16	2.2	2.01	1.81	2.07	9.57	13.31	8.41	13.47	11.69	12.95
	202	214.8	229	243.9	261.1	247.8	260.2	271	143.4	138.667	140	142.273	132.5	131.286	143.875	143	1.89	1.62	1.01	1.63	2.07	3.2	1.63	2.02	1.89	2.03	1.97	2.41	8.67	12.43	11.24	13.64	11.5	10.16
	216	223	229	236	250	254	255	255	142.4	130.4	143	124.5	132.167	128	149.5	141	1.62	0.77	1.88	1.02	2.02	1.75	1.6	2.01	2.06	2.07	2.16	2.25	9.96	9.78	11.77	11.7	8.03	7.75
	205	218	229	232	252	243	267	251	140.4	143.25	159	127.857	147.4	150.667	144.571	144.375	1.19	0.86	1.35	0.82	1.11	0.95	1.46	2.01	1.99	2.21	1.79	2.11	10.83	8.26	10.88	8.9	10.99	8.21
Female obese	325.2	355.6	378.2	408.7	446.4	452.6	479.4	493	135.4	157.3	162.4	151.6	147.6	143	155	155	-	17.3	21.2	26.1	23.01	30.88	-	7.72	3.7	15	3.97	7.89	12.34	9.6	12.46	8.93	8.9	9.38
	354.3	386.2	409	438.1	434.2	475.6	498.9	512.9	148	145.8	152.9	151	160.5	151	143.9	161.2	11.99	17.5	31	29.7	26.44	29.99	3.73	8.14	7.71	20.7	6.18	8.32	14.46	9.67	12.98	10.67	9.32	11.64
	356	384.8	420.6	442	460.4	467.6	486.6	507	143.111	131.167	144.125	143.3	162.6	168.8	149.75	167.2	13.3	23.11	18.8	13.45	19.49	25.68	4.5	14.07	5.68	4.35	12.87	12.14	13.92	12.29	9.37	11.15	8.89	10.74
	344	382.5	416.1	429.7	452.8	482.1	490.3	517	134.25	147.2	140.75	150	154.4	159.125	146.444	186	15.04	20.66	3.5	14.78	21.53	25.04	6.44	14.07	4.97	5.46	12.87	9.76	12.14		8.42	7.31	8.27	15.2
	389	421	444	465	471	490	496	502	139.667	133.25	148	147.8	153	139.5	168.5	157	12.13	17.36	15.41	17.35	23.96	27.25	2.6	6.21	2.67	6.6	16.96	17.29	14.56	13.44	12.58	9.28	11.19	11.02
	361	385	405	419	434	443	441	437	127.286	133	136.857	134	151	143.571	147.833	138.25	22.74	18.57	13.67	11.42	14.11	18.32	2.64	5.35	5.31	3.63	7.84	6.475	11.04	11.06	11.07	8.97	9.7	10.6
	377	403	427	444	455	470	484	504	151.1	146.429	151.778	141.833	159.667	167	146.8	142	22.66	41.46	35.76	23.83	40.17	42.11	7.45	23.41	21.18	13.7	28.5	25.655	19.16	15.01	13.29	11.62	12.57	15.1
	377	410	438	458	468	491	506	523	134.857	136	144.857	148.5	156.571	143.875	115.833	165.4	18.26	32.039	27.55	18.97	29.88	23	2.54	11.33	11.9	7.5	20.42	9.15	11.81	10.74	11.61	7.53	9.63	10.3

## Sheet: Echo
Echocardiography
	EDVI (μl/cm2)						Cardiac index (ml/min/cm2)						Ejection fraction (%)						Average E/e'						LVMI (mg/cm2)
Week	12	18	20	22	24	26	12	18	20	22	24	26	12	18	20	22	24	26	12	18	20	22	24	26	12	18	20	22	24	26
Male lean	0.64	0.48	0.49	0.43	0.41	0.41	0.21	0.14	0.13	0.13	0.11	0.11	78	75	72	79	77	79	13.63	17.63	14.76	16.27	16.05	16.06	1.89	1	1.07	1.48	1.33	1.41
	0.64	0.49	0.42	0.49	0.42	0.39	0.2	0.15	0.11	0.12	0.13	0.1	79	79	72	68	80	72	13.4	16.24	20.53	16.02	13.82	19.62	1.78	1.37	1.4	1.4	1.43	1.51
	0.42	0.39	0.43	0.47	0.46	0.4	0.11	0.11	0.12	0.13	0.12	0.1	68	73	75	67	67	61	17.07	14.46	20.06	15.76	15.54	15.86	1.86	1.84	1.87	1.91	1.71	1.76
	0.37	0.44	0.4	0.42	0.54	0.48	0.1	0.13	0.1	0.13	0.16	0.12	69	76	66	75	75	63	16.27	17.09	15.54	15.76	16.97	15.35	1.73	2.04	1.77	1.33	1.66	1.37
	0.41	0.54	0.62	0.47	0.54	0.47	0.13	0.18	0.19	0.17	0.17	0.15	80	83	75	87	81	77	18.59	18.75	14.09	13.67	12.94	15.24	1.62	2.07	2.19	1.64	1.75	1.77
	0.5	0.46	0.46	0.62	0.55	0.49	0.16	0.13	0.15	0.22	0.18	0.13	79	73	72	83	80	67	17.71	12.56	14.93	13.11	14.2	12.44	1.85	1.92	1.63	1.69	1.7	1.53
	0.59	0.7	0.65	0.7	0.61	0.68	0.16	0.23	0.2	0.18	0.15	0.18	68	79	76	67	65	70	16.16	14.67	15.44	15.83	13.5	15.88	1.82	2.09	1.88	1.71	1.93	1.72
	0.73	0.68	0.73	0.78	0.64	0.62	0.2	0.17	0.18	0.23	0.17	0.17	73	69	67	78	68	74	17.56	16.96	17.1	12.52	16.33	16.39	1.79	2	1.72	2.19	1.85	1.62
Male obese	0.66	0.3	0.29	0.34	0.28	0.31	0.2	0.05	0.06	0.07	0.05	0.05	67	56	63	64	62	59	19.74	20.7	22.3	20.22	20	22.52	1.17	1.53	1.17	1.84	1.24	1.61
	0.62	0.31	0.28	0.29	0.31	0.29	0.17	0.07	0.06	0.05	0.06	0.05	63	66	66	55	64	64	15.32	22.4	20.95	23.16	15.95	19.48	0.85	1.2	1.65	1.73	1.33	1.23
	0.41	0.26	0.31	0.41	0.51	0.33	0.08	0.05	0.07	0.08	0.1	0.07	62	60	70	67	67	67	20.26	20.48	19.55	22.11	21.41	20.62	1.39	1.75	1.43	1.29	1.54	1.65
	0.44	0.28	0.35	0.37	0.44	0.3	0.1	0.06	0.07	0.08	0.09	0.06	64	67	64	63	64	60	21.11	21.06	17.64	20.6	20.49	21.32	2.38	1.9	1.71	1.41	1.44	1.84
	0.33	0.46	0.59	0.45	0.42	0.32	0.08	0.11	0.14	0.1	0.09	0.06	68	67	67	67	65	61	21.31	17.24	21.9	20.45	23.04	21.83	1.67	1.96	1.95	1.78	1.94	1.86
	0.39	0.41	0.61	0.47	0.51	0.51	0.1	0.11	0.14	0.11	0.11	0.11	73	77	72	72	71	68	20.28	16.94	18.18	21.14	21.88	21.23	1.91	1.61	2.08	2.11	1.86	2.37
	0.48	0.68	0.57	0.68	0.62	0.43	0.12	0.16	0.16	0.17	0.13	0.1	66	75	75	75	64	64	18.48	23.54	18.19	21.19	20.8	20.61	2.12	1.96	1.38	2.25	1.99	1.88
	0.55	0.58	0.53	0.57	0.52	0.55	0.11	0.14	0.13	0.12	0.11	0.11	59	75	73	66	64	68	21.2	22.98	18.36	21.43	23.04	22.21	1.82	2.07	1.73	1.97	2.17	1.73
	0.7	0.65	0.55	0.64	0.53	0.46	0.2	0.15	0.13	0.15	0.1	0.1	73	69	66	73	59	65	19.24	21.56	17.91	20.67	21.7	18.1	1.47	1.74	1.99	1.9	2.28	1.92
Female lean	0.49	0.51	0.56	0.31	0.35	0.3	0.14	0.13	0.14	0.08	0.1	0.08	81	70	70	73	80	75	21.69	17.41	20.85	15.14	19.39	15.99	1.78	1.54	1.48	1.73	1.31	1.62
	0.57	0.39	0.45	0.27	0.3	0.3	0.18	0.12	0.13	0.09	0.09	0.08	86	81	80	81	82	73	16.54	17.79	19.27	16.59	22.86	15.7	1.28	1.19	1.26	1.89	1.26	1.3
	0.37	0.41	0.31	0.5	0.64	0.43	0.12	0.13	0.09	0.15	0.17	0.14	77	79	79	77	77	76	14.78	13.2	14.73	13.59	14.01	14.94	1.86	1.61	1.62	1.57	1.79	1.84
	0.34	0.39	0.39	0.54	0.45	0.49	0.1	0.12	0.12	0.19	0.14	0.17	72	75	79	81	76	79	19.42	16.94	13.99	14.04	13.24	14.54	2.39	1.9	1.79	1.85	1.61	1.96
	0.5	0.45	0.42	0.52	0.56	0.5	0.15	0.13	0.13	0.16	0.17	0.14	78	73	79	79	75	73	15.83	16.3	13.45	13.46	12.65	13.63	1.85	1.94	1.88	1.77	1.88	2.16
	0.48	0.37	0.42	0.61	0.45	0.52	0.14	0.11	0.12	0.19	0.14	0.17	71	74	79	78	79	80	13.9	12.46	13.45	14.07	15.48	13.27	2.05	1.73	1.44	1.77	1.79	2.52
Female obese	0.72	0.4	0.36	0.33	0.32	0.29	0.17	0.1	0.09	0.07	0.06	0.05	66	75	71	68	72	65	18.93	23.22	21.39	24.54	20.26	23.02	1.11	1.52	1.37	1.35	1.39	1.3
	0.68	0.38	0.39	0.34	0.29	0.27	0.22	0.1	0.1	0.08	0.06	0.05	67	71	71	71	78	65	24.82	21.99	19.81	23.64	18.16	23.54	1.19	1.58	1.53	1.79	1.49	1.53
	0.33	0.4	0.28	0.44	0.54	0.62	0.07	0.09	0.07	0.12	0.13	0.15	62	69	73	75	72	68	19.55	17.19	19.59	20.5	16.48	18.24	1.55	1.8	1.94	1.54	2	2.28
	0.33	0.29	0.33	0.38	0.55	0.55	0.08	0.07	0.1	0.08	0.14	0.15	71	74	77	71	73	73	19.16	19.49	17.13	17.88	18.78	16.43	1.63	1.64	1.73	1.66	2.18	1.67
	0.4	0.39	0.62	0.58	0.61	0.65	0.1	0.1	0.15	0.14	0.16	0.15	74	71	71	70	75	67	18.82	19.95	18.94	18.95	15.79	17.06	1.72	1.92	2.27	1.88	1.75	1.94
	0.65	0.59	0.54	0.61	0.7	0.5	0.16	0.14	0.21	0.15	0.19	0.14	69	75	71	66	65	80	19.1	15.04	20.89	19.23	22.53	14.12	1.51	1.79	1.65	1.86	2.49	1.87
	0.64	0.63	0.59	0.71	0.72	0.65	0.15	0.16	0.13	0.15	0.17	0.14	73	73	67	67	72	64	18.38	15.91	21.09	21.69	21.69	19.37	1.79	1.59	1.91	2.06	2.21	1.94
	0.54	0.56	0.52	0.61	0.67	0.54	0.15	0.14	0.16	0.15	0.14	0.13	63	66	73	69	66	71	18.2	18.1	23.78	21.51	22.03	17.77	2	2.01	2.52	2.22	1.9	1.73

## Sheet: PSR
Picro Sirius Red staining
	% area Picro Sirius Red
Male lean	3.82
	3.81
	2.48
	2.82
	2.95
	3.02
Male obese	5.98
	5.83
	4.54
	3.73
	5.27
	2.56
	4.18
Female lean	2.08
	2.49
	2.38
	2.22
Female obese	3.82
	5.55
	6.39
	6.16
	3.14
	4.49

## Sheet: Coll I+III
Collagen type I or III (% of total myocardial area), using a linear polarization filter
	Coll type I	Coll type III	type I/III ratio
Male lean	0.49818	0.61518	0.809812
	1.03868	0.83615	1.24222
	1.16233	0.40937	2.83931
	0.93991	0.48925	1.92112
	1.21294	0.6557	1.84984
	0.28435	0.25836	1.1006
Male obese	0.90356	0.82179	1.0995
	1.52552	1.65859	0.919769
	1.35843	0.88458	1.53568
	0.9632	0.80661	1.19413
	1.35694	0.20936	6.48137
	2.14994	1.24048	1.73315
	1.44903	0.82044	1.76616
Female lean	0.59269	0.45137	1.31309
	0.99848	0.99021	1.00835
	1.22927	0.54157	2.26983
	1.24345	0.37677	3.30029
Female obese	1.3572	1.08574	1.25002
	0.31606	1.0553	0.299498
	0.29516	1.93646	0.152422
	0.88052	0.82257	1.07045
	0.52717	0.23166	2.27562
	0.7265	1.50481	0.482785

## Sheet: Gomori+lectin
	Gomori staining		Lectin staining
	Cardiomyocyte size	Number of cardiomyocytes	Capillaries per mm2	capillary:fiber ratio
Male lean	467.308	1788.24	2225	1.24416
	602.86	1905.51	2838	1.48948
	528.834	2081.25	2169	1.04239
	545.494	2181.71	2227	1.02094
Male obese	935.6	-	1849.38	-
	909.023	1186.75	2018.77	1.7011
	626.749	1621.7	2208.43	1.3618
	689.023	1723.96	2539.85	1.47326
	507.75	1894.39	2567.96	1.35556
	624.764	1485.71	2558.71	1.72222
Female lean	383	2311.12	2697.99	1.16739
	447.2	2137.82	3178.25	1.48668
	348.4	2219.38	2514.95	1.13317
	360.9	2558.3	2542.6	0.993866
	404.8	2315.87	2819.65	1.21753
	364.7	2258.94	-	-
Female obese	602.788	1618.55	-	-
	565.072	1707.7	2570.81	1.50542
	1062.42	990.68	1992.9	2.01165
	659.455	1605.9	2405.31	1.4978
	604.458	1880.57	2792.16	1.48475
	535.101	1899.05	2214.05	1.16587
	605.704	-	1776.37	-

## Sheet: Table 1
Table 1
	Bodyweight	BSA	Heart rate	EDV	EDV/BSA	ESV	ESV/BSA	SV	SV/BSA	CO	CO/BSA	LVIDd	LVIDd/BSA	LVPWd	LVPWd/BSA	IVSd	IVSd/BSA	HW	HW/BSA	LV mass	LV mass/BSA
	g	cm2	bpm	μl	μl/cm2	μl	μl/cm2	μl	μl/cm2	ml/min	ml/min/cm2	mm	μm/cm2	mm	μm/cm2	mm	μm/cm2	mg	mg/cm2	mg	mg/cm2
Male lean	455	581.515	356.384	236.205	0.406188	49.1768	0.0845666	187.028	0.321621	66.6538	0.114621	7.398	12.7219	1.91	3.28452	1.334	2.29401	1334.7	2.29521	818.835	1.40811
	460.6	586.277	373.932	229.378	0.391246	65.0176	0.110899	164.361	0.280346	61.4596	0.10483	7.506	12.8028	1.994	3.40112	1.42	2.42206	1455.7	2.48296	885.095	1.50969
	422	553.047	388.031	223.451	0.404036	86.7158	0.156797	136.735	0.247239	53.0574	0.0959366	8.248	14.9137	1.486	2.68693	1.822	3.29448	1477.9	2.67229	975.058	1.76307
	461	586.616	400.144	282.027	0.48077	105.634	0.180074	176.393	0.300696	70.5827	0.120322	8.798	14.9979	1.102	1.87857	1.422	2.42407	1351.5	2.30389	802.71	1.36837
	403	536.319	416.72	251.255	0.468479	55.7836	0.104012	195.471	0.364468	81.4567	0.151881	8.14	15.1775	1.546	2.88261	1.738	3.24061	1224.7	2.28353	948.964	1.7694
	434	563.482	393.028	274.897	0.487854	90.4145	0.160457	184.482	0.327397	72.5067	0.128676	8.754	15.5355	1.272	2.25739	1.46	2.59103	1343.5	2.38428	864.079	1.53346
	452	578.956	371.914	391.288	0.67585	117.642	0.203197	273.646	0.472653	101.772	0.175786	7.506	12.9647	1.614	2.78778	2.164	3.73776	1296.4	2.2392	997.087	1.72222
	455	581.515	375.116	361.186	0.621112	93.8931	0.161463	267.293	0.459649	100.266	0.172422	8.988	15.4562	1.336	2.29745	1.524	2.62074	1375.5	2.36537	942.882	1.62142
Male obese	686	764.603	286.168	240.37	0.314372	98.8207	0.129244	141.549	0.185127	40.5068	0.0529775	7.83	10.2406	2.428	3.1755	1.84	2.40648	1433.7	1.87509	1229.17	1.60759
	629.1	721.717	293.166	211.006	0.292367	76.6332	0.106182	134.373	0.186186	39.3936	0.0545833	6.7	9.28342	2.29	3.17299	1.612	2.23356	1460.8	2.02406	890.876	1.23438
	591	692.275	307.174	229.703	0.331809	75.6251	0.109242	154.078	0.222567	47.3287	0.0683669	8.224	11.8797	1.972	2.84858	1.826	2.63768	1617.9	2.33708	1140.64	1.64767
	614	710.121	323.901	216.047	0.304239	86.7675	0.122187	129.279	0.182052	41.8737	0.0589669	8.226	11.5839	2.092	2.94598	2.148	3.02484	1468.8	2.06838	1306.47	1.83979
	569	674.986	283.288	215.23	0.318865	83.0201	0.122995	132.21	0.19587	37.4534	0.0554876	8.904	13.1914	2.016	2.98673	1.718	2.54524	1497.5	2.21856	1254.68	1.85882
	614	710.121	316.909	364.315	0.513033	114.449	0.161168	249.867	0.351865	79.185	0.111509	9.69	13.6456	2.438	3.43322	1.846	2.59956	1458.1	2.05331	1682.43	2.36921
	562	669.439	343.521	290.724	0.43428	102.779	0.153531	187.944	0.280749	64.5629	0.0964433	8.904	13.3007	1.97	2.94276	1.782	2.66193	1307.2	1.95268	1261.87	1.88496
	545	655.87	301.09	358.146	0.546062	112.028	0.170808	246.118	0.375254	74.1036	0.112985	7.632	11.6365	2.014	3.07073	2.1	3.20185	1491.6	2.27423	1132.69	1.727
	605	703.165	317.052	325.632	0.463095	114.818	0.163287	210.814	0.299808	66.839	0.0950545	9.414	13.388	1.824	2.59399	1.886	2.68216	1465.7	2.08443	1353.27	1.92454
Female lean	259.6	400.028	362.601	121.671	0.304155	31.0571	0.0776375	90.6135	0.226518	31.2786	0.0781912	6.994	17.4838	1.528	3.81974	1.272	3.17978	837.3	2.09311	647.939	1.61974
	257.2	397.558	378.65	119.858	0.301485	31.7264	0.0798032	88.1316	0.221682	33.371	0.08394	5.002	12.5818	1.992	5.01059	1.314	3.30518	837.5	2.10661	516.984	1.3004
	271	411.655	412.913	177.115	0.430251	40.584	0.0985876	136.531	0.331664	56.3754	0.136948	6.87	16.6887	1.59	3.86246	1.718	4.1734	1006.4	2.44477	757.83	1.84094
	271	411.655	436.914	200.292	0.486554	42.2124	0.102543	158.08	0.38401	69.0672	0.167779	7.588	18.4329	1.568	3.80902	1.528	3.71185	894.5	2.17294	805.15	1.95589
	255	395.288	393.117	196.4	0.496853	52.569	0.132989	143.831	0.363864	56.5425	0.143041	7.38	18.6699	1.632	4.12864	1.738	4.39679	848.5	2.14654	852.033	2.15547
	251	391.143	400.047	203.116	0.519288	41.4145	0.105881	161.702	0.413408	64.6883	0.165383	8.014	20.4886	1.802	4.60701	1.656	4.23374	837.2	2.14039	984.394	2.51671
Female obese	493	613.458	284.43	178.383	0.290783	60.6104	0.0988012	117.773	0.191982	33.498	0.0546053	7.1	11.5737	1.97	3.2113	1.358	2.21368	1356.3	2.21091	797.138	1.29942
	512.9	629.857	305.406	169.824	0.269624	58.8504	0.0934345	110.974	0.176189	33.8922	0.0538093	7.102	11.2756	2.652	4.21048	1.25	1.98458	1504	2.38784	962.03	1.52738
	507	625.017	357.383	388.54	0.621647	124.717	0.199542	263.823	0.422105	94.2857	0.150853	9.288	14.8604	1.93	3.08791	2.012	3.21911	1696.9	2.71496	1425.65	2.28098
	517	633.209	365.89	347.249	0.548395	93.2541	0.147272	253.995	0.401123	92.9342	0.146767	8.162	12.8899	1.782	2.81424	1.822	2.87741	1597.9	2.52349	1060.23	1.67438
	502	620.901	348.837	404.492	0.651459	130.74	0.210565	273.752	0.440895	95.495	0.153801	9.562	15.4002	1.38	2.22257	1.908	3.07295	1374	2.21291	1205.94	1.94224
	437	566.076	355.877	281.758	0.497738	56.0848	0.0990765	225.673	0.398662	80.3119	0.141875	7.994	14.1218	1.93	3.40944	1.76	3.10913	1276.5	2.255	1058.4	1.86972
	504	622.549	337.28	403.06	0.647434	141.254	0.226896	261.806	0.420539	88.3021	0.141839	9.476	15.2213	1.762	2.8303	1.568	2.51868	1422.3	2.28464	1206.57	1.93811
	523	638.099	331.13	341.544	0.535252	97.265	0.152429	244.279	0.382823	80.8881	0.126764	8.628	13.5214	1.762	2.76133	1.716	2.68924	1621.4	2.54099	1102.3	1.72748

## Sheet: GDF15
GDF15 levels in plasma
	GDF15 (pg/ml)
Male lean	1342.6
	1354.53
	3315.39
	4249.77
	1897.32
	2500.03
	1535.42
Male obese	3043.99
	2705.33
	4016.72
	5124.67
	4078.46
	7734.66
	3463.08
	4750.83
	2528.42
Female lean	1836.81
	1246.33
	2425.87
	4773.29
	2258.81
	1554.28
Female obese	3998.66
	9629.97
	11711
	3254.9
	4817.91
	4930.2
	3718.58
